# Supplementary material for: Discovery of Tryptanthrin and Its Derivatives and Its Activities against NSCLC In Vitro via Both Apoptosis and Autophagy Pathways
Source: Int J Mol Sci. 2023 Jan 11;24(2):1450. doi: 10.3390/ijms24021450 (PMC9861433; doi:10.3390/ijms24021450)
Supplement: Supplementary file 1 [file ijms-24-01450-s001.zip]

Archive with 1 entries (1 files):
- ijms-2066139-supplementary.pdf
